# Supplementary material for: Theoretical Analysis of Light-Actuated Self-Sliding Mass on a Circular Track Facilitated by a Liquid Crystal Elastomer Fiber
Source: Polymers (Basel). 2024 Jun 14;16(12):1696. doi: 10.3390/polym16121696 (PMC11207362; doi:10.3390/polym16121696)
Supplement: Supplementary file 1 [file polymers-16-01696-s001.zip]

Archive with 1 entries (1 files):
- Video S1. The process of the self-sliding motion of the system in a cycle.mp4
